# Supplementary material for: High-throughput conjugation reveals strain specific recombination patterns enabling precise trait mapping in Escherichia coli
Source: PLoS Genet. 2025 Oct 30;21(10):e1011636. doi: 10.1371/journal.pgen.1011636 (PMC12594344; doi:10.1371/journal.pgen.1011636)
Supplement: S1 Table — (XLSX) [file pgen.1011636.s001.xlsx]

## Sheet: Feuil1
STRAIN ID	PHYLOGROUPS	REFERENCE
K12 BW25113	A	Escherichia coli BW25113 genome assembly ASM75055v1 - NCBI - NLM (nih.gov)
K12 BW38029	A	https://www.ncbi.nlm.nih.gov/Taxonomy/Browser/wwwtax.cgi?id=1318715
REL606	A	Escherichia coli B str. REL606 genome assembly ASM1798v1 - NCBI - NLM (nih.gov)
HS	A	Escherichia coli genome assembly ASM2245360v1 - NCBI - NLM (nih.gov)
536	B2	Escherichia coli 536 genome assembly ASM1330v1 - NCBI - NLM (nih.gov)
JW5097	A	Keio collection. ∆abrB
JW0212	A	Keio collection. ∆gmhA (also known as ∆lpcA)
JW0833	A	Keio collection. ∆grxa
JW1645	A	Keio collection. ∆lhr
JW0557	A	Keio collection. ∆nfrA
JW0915	A	Keio collection. ∆pepN
JW1005	A	Keio collection. ∆phoH
JW0456	A	Keio collection. ∆priC
JW3758	A	Keio collection. ∆rfe
JW0655	A	Keio collection. ∆ybex
JW0785	A	Keio collection. ∆ybiB
JW0832	A	Keio collection. ∆ybjM
JW5613	A	Keio collection. ∆yieK
JW1587	A	Keio collection. ∆ynfL
IAI14		O. Clermont IAI collection
IAI135		O. Clermont IAI collection
