# Supplementary material for: High-throughput conjugation reveals strain specific recombination patterns enabling precise trait mapping in Escherichia coli
Source: PLoS Genet. 2025 Oct 30;21(10):e1011636. doi: 10.1371/journal.pgen.1011636 (PMC12594344; doi:10.1371/journal.pgen.1011636)
Supplement: S2 Table — (XLSX) [file pgen.1011636.s002.xlsx]

## Sheet: Feuil1
PLASMIDS	GENETIC COMPOSITION	REFERENCE
pNTM3	oriT, aadA, finO, R6K	From Typas et al. 2008
pNTM3 TetA-sacB	oriT, aadA, finO, TetA-sacB, R6K	This study
pNTM3_TetA-sacB_KmR	oriT, aadA, finO, TetA-sacB, KmR, R6K	This study
pVec	aadA, finO, TetA-sacB, KmR, R6K, colE1	This study
pVec*	aadA, finO, TetA-sacB, kmR (PAM), R6K, colE1	This study
pVec*_gRNA	aadA, finO, TetA, sgRNA, KmR (PAM), R6K, colE1	This study
pNTM3_sgRNA	finO, TetA, sgRNA, kmR (PAM), R6K	This study
Cassette	tetA-sacB	From Li et al. 2013
pUC19_SS9	SS9-targeting gRNA for co-transformation with pSS9	From Gill Lab
pKD4	KanR	From Wanner Lab
plasmid sgRNA	colE1, aadA, sgRNA	From Chouhury et al. 2020
pKD46	lambda-Red, AmpR, thermosensistive oriR	From Datsenko et al. 2000
pAM053	Cas9, lambda-red, CmR, thermosensitive pSC101	From Copley Lab(Morgenthaler et al, 2019)
pCREPE_nocas9	lambda-red, CmR, thermosensitive pSC101	From Chouhury et al. 2020
pCREPE	Cas9, lambda-red, CmR, thermosensitive pSC101	From Chouhury et al. 2020
