# Supplementary material for: High-throughput conjugation reveals strain specific recombination patterns enabling precise trait mapping in Escherichia coli
Source: PLoS Genet. 2025 Oct 30;21(10):e1011636. doi: 10.1371/journal.pgen.1011636 (PMC12594344; doi:10.1371/journal.pgen.1011636)
Supplement: S3 Table — (XLSX) [file pgen.1011636.s003.xlsx]

## Sheet: Feuil1
PRIMERS	DNA SEQUENCE	USE	REFERENCE
Con_INS_F	GCGACACGGAAATGTTGAATACTCATACTCATGACAGAGCAGAAGCGACC		This study
Con_INS_Rev	CAGTTCCCTACTCTCGCATGGTGTCAGCCGTTAAGTGTTCCTGTG		This study
Con_BB_for	CACAGGAACACTTAACGGCTGACACCATGCGAGAGTAGGGAACTG		This study
Con_BB_Rev	GGTCGCTTCTGCTCTGTCATGAGTATGAGTATTCAACATTTCCGTGTCGC	Creation of pVec (Gibson)	This study
kan_SDM_R	CAAGGTGAGATGACAGGAGATC		This study
kan_SDM_f	CTCCTGCCGAGAAAGTAtcgATCATGGCTGAT	SPM in KanR	This study
Pnmt3_aadA_tet_Wup	AGATCACCAAGGTAGTCGGCAAATAATGTCTAACAATTCGTTCAAGCCGATCCTAATTTTTGTTGACACTCTATC		This study
Pnmt3_oriR_sac_Wdn	AACTGCTGATCTTCAGATCCTCTACGCCGGACGCATCGTGGCCGGATCTTATCAAAGGGAAAACTGTCCATATGC	TetA-sacB integration	This study
TC_gRNA_INS_F	GCAGACCGCTAACACAGTACTAGGCGTATCACGAGGCAGA	Insert sgRNA sur sacB	This study
TC_gRNA_INS_R	TCCGGTAGTCAATAAACCGGGATGATGATGATGGTCGACG		This study
TC_gRNABB_F	CGTCGACCATCATCATCATCCCGGTTTATTGACTACCGGA	Backbone of Kan-tet-SacB	This study
TC_gRNABB_R	TCTGCCTCGTGATACGCCTAGTACTGTGTTAGCGGTCTGC		This study
pNMT3_kana_F	CGCTGAAGGCCATCACCCGTTCAGAACTGGCAGTTCCCTACTCTCGCATGGTGTAGGCTGGAGCTGCTTC	(old version) replace sacB with kanR	This study
pNMT3_kana_R	TGAACGAATTGTTAGACATTATTTGCCGACTACCTTGGTGATCTCGCCTTCATATGAATATCCTCCTTAG		This study
k1	CAGTCATAGCCGAATAGCCT	KanR verification	This study
k2	CGGTGCCCTGAATGAACTGC		This study
kan_gRNA1_f	TTGACAGCTAGCTCAGTCCTAGGTATAATACTAGTccgcattgcatcagccatga		This study
kan_gRNA1_r	CCTTATTTTAACTTGCTATTTCTAGCTCTAAAACtcatggctgatgcaatgcgg		This study
kan_gRNA2_f	TTGACAGCTAGCTCAGTCCTAGGTATAATACTAGTgcatcgagcgagcacgtact		This study
kan_gRNA2_r	CCTTATTTTAACTTGCTATTTCTAGCTCTAAAACagtacgtgctcgctcgatgc	sgRNA testing	This study
kan_gRNA3_f	TTGACAGCTAGCTCAGTCCTAGGTATAATACTAGTgctcgatgcgatgtttcgct		This study
kan_gRNA3_r	CCTTATTTTAACTTGCTATTTCTAGCTCTAAAACagcgaaacatcgcatcgagc		This study
Ez_Tn5_Kan_for	CTGTCTCTTATACACATCTggctcgtatgttgtgtggaa		This study
Ez_Tn5_Kan_rev	CTGTCTCTTATACACATCT gatgtgctgcaaggcgatta	Transposome construction	This study
L_pool_F	ttgaacccgcgagcagtgaa		This study
L_pool_R	tatttcaggcactgacgagc		This study
M_pool_F	cagatgtgcgaggccaatat		This study
M_pool_R	cgaaaactgggaggcctatt		This study
N_pool_F	agcatccggcaaaagagtga		This study
N_pool_R	tgagcaaggcctgcaacttt	Locus position investigation	This study
N_F_before	ttatggtccgcaaggtatcc		This study
N_R_before	tcactcttttgccggatgct		This study
N_F_after	aaagttgcaggccttgctca		This study
N_R_after	ttctgcactgttggtactgg		This study
Tse2_cass_R	cactgcaagctacctgcttt		This study
Tse2_cass_F	atcgatgcaggtggcacttt		This study
