# Supplementary material for: High-throughput conjugation reveals strain specific recombination patterns enabling precise trait mapping in Escherichia coli
Source: PLoS Genet. 2025 Oct 30;21(10):e1011636. doi: 10.1371/journal.pgen.1011636 (PMC12594344; doi:10.1371/journal.pgen.1011636)
Supplement: S4 Table — (XLSX) [file pgen.1011636.s004.xlsx]

## Sheet: Feuil1
GUIDE RNA	SEQUENCE	REFERENCE
sgRNA1	ccgcattgcatcagccatga	This study
sgRNA2	agtacgtgctcgctcgatgc	This study
sgRNA3	gctcgatgcgatgtttcgct	This study
gRNA_targetsacB	GCAAAGCGATAAAAAACGCA	This study
