# Supplementary material for: High-throughput conjugation reveals strain specific recombination patterns enabling precise trait mapping in Escherichia coli
Source: PLoS Genet. 2025 Oct 30;21(10):e1011636. doi: 10.1371/journal.pgen.1011636 (PMC12594344; doi:10.1371/journal.pgen.1011636)
Supplement: S5 Table — (XLSX) [file pgen.1011636.s005.xlsx]

## Sheet: Feuil1
GENOTYPE	GUIDE (yes/no)	CONJUGATION EFFICIENCY (CFU ratio)
A	no	0.0000000001
A	no	4.58333354340279E-08
A	no	4.87804880428316E-09
A	no	0.0000000001
A	no	6.06060642791554E-08
abrB	no	1.71052660837955E-07
abrB	no	1.81818214876039E-07
abrB	no	1.38461557633139E-07
gmhA	no	0.0000000001
gmhA	no	0.000006000036000216
gmhA	no	2.22222227160494E-08
gmhA	no	0.0000000001
gmhA	no	0.0000000001
grxa	no	0.0000001
grxa	no	0.0000000001
grxa	no	0.0000000001
grxa	no	0.0000000001
lhr	no	0.0000000001
lhr	no	0.0000000001
lhr	no	0.0000000001
nfrA	no	0.0000000001
nfrA	no	0.0000000001
nfrA	no	0.0000000001
pepN	no	0.000000323
pepN	no	0.0000000001
pepN	no	0.0000000001
pepN	no	0.0000000001
pepN	no	0.0000000001
pepN	no	0.0000000001
phoH	no	0.0000000001
phoH	no	0.0000000001
phoH	no	0.0000000001
phoH	no	0.0000000001
phoH	no	0.0000000001
priC	no	0.000000323
priC	no	0.0000000001
priC	no	0.0000000001
rfe	no	0.0000000001
rfe	no	0.0000000001
rfe	no	0.0000000001
ybex	no	6.4516170655594E-07
ybex	no	1.73913073724013E-07
ybex	no	6.66667111111407E-07
ybex	no	5.1229510821184E-08
ybex	no	0.0000166669444490742
ybex	no	0.0000428589796705573
ybex	no	0.0000000001
ybex	no	0.0000285722449212835
ybex	no	0.0000250006250156254
ybex	no	0.0000000001
ybex	no	0.000010000100001
ybex	no	0.0000571461226355792
ybex	no	0.0000125001562519531
ybex	no	0.0000166669444490742
ybex	no	1.42857346939067E-06
ybex	no	3.33334444448148E-06
ybex	no	3.66668011116041E-06
ybex	no	2.83334136113386E-06
ybex	no	3.66668011116041E-06
ybex	no	2.83334136113386E-06
ybiB	no	0.0000000001
ybiB	no	0.0000000001
ybiB	no	0.0000000001
ybjM	no	0.000000811
ybjM	no	0.0000000001
ybjM	no	0.0000000001
ybjM	no	0.0000000001
ybjM	no	0.0000000001
ybjM	no	0.0000000001
ybjM	no	1.66666669444444E-08
ybjM	no	1.40000196000274E-06
ybjM	no	0.0000000001
ybjM	no	0.0000109092099186537
ybjM	no	0.0000124139472076205
ybjM	no	1.81818185123967E-08
ybjM	no	0.0000200004000080002
ybjM	no	0.000006000036000216
ybjM	no	0.0000230774556335915
ybjM	no	0.0000733387115055104
ybjM	no	0.000004000016000064
ybjM	no	7.50005625042188E-06
ybjM	no	0.0000108334506957159
ybjM	no	0.0000133335111134815
ybjM	no	0.0000125001562519531
ybjM	no	8.75007656316993E-06
ybjM	no	0.000004000016000064
ybjM	no	2.72728016530954E-06
ybjM	no	0.000005000025000125
ybjM	no	0.0000253339751273699
ybjM	no	0.000005000025000125
yieK	no	0.0000000001
yieK	no	0.0000105883474060314
yieK	no	0.0000000001
yieK	no	0.0000000001
ynfL	no	0.0000000001
ynfL	no	0.0000000001
ynfL	no	0.0000000001
ynfL	no	0.0000000001
A	yes	0.0000000001
A	yes	0.0000000001
A	yes	4.20000017640001E-08
A	yes	0.0000000001
A	yes	9.50000902500857E-07
abrB	yes	0.0000833402783565297
abrB	yes	0.0000900081007290656
abrB	yes	0.00036276891620038
gmhA	yes	0.0101010101010101
gmhA	yes	0.00441944556046605
gmhA	yes	4.23078713025324E-06
gmhA	yes	5.00000250000125E-07
gmhA	yes	3.40425647804476E-07
grxa	yes	0.000897356
grxa	yes	0.000575331
lhr	yes	0.0104102878138396
lhr	yes	0.0204081632653061
lhr	yes	0.001645561
lhr	yes	0.00054196
nfrA	yes	0.004394225
nfrA	yes	0.00124154
nfrA	yes	0.000243962
nfrA	yes	0.00010001
pepN	yes	0.001223718
pepN	yes	0.0000650042
pepN	yes	0.00000346
pepN	yes	0.0000940088368306621
pepN	yes	0.000115613364904983
pepN	yes	0.0000812065939754308
phoH	yes	0.002073255
phoH	yes	0.000363769
phoH	yes	0.0000409108
phoH	yes	0.0000118334733627681
phoH	yes	8.16673336165579E-06
priC	yes	0.005988024
priC	yes	0.000834028
priC	yes	0.0000153849
rfe	yes	0.008950366
rfe	yes	0.006451613
rfe	yes	0.001251564
ybex	yes	0.0000181821487663412
ybex	yes	0.0000195656001965256
ybex	yes	0.0000500025001250062
ybex	yes	0.000763801338032705
ybiB	yes	0.000687973
ybiB	yes	0.0000250006
ybiB	yes	0.0000011
ybjM	yes	0.007049345
ybjM	yes	0.002087683
ybjM	yes	0.000238152
ybjM	yes	0.0000615422
ybjM	yes	0.0000542887
ybjM	yes	0.0000167472684181097
ybjM	yes	0.0000482023233519856
ybjM	yes	0.0000904843771579381
ybjM	yes	0.0000170002890049131
ybjM	yes	0.000522011484252654
yieK	yes	0.001892464
yieK	yes	0.00671140939597315
yieK	yes	0.001144165
ynfL	yes	0.006089489
ynfL	yes	0.000760578
ynfL	yes	0.000576089
