# Supplementary material for: High-throughput conjugation reveals strain specific recombination patterns enabling precise trait mapping in Escherichia coli
Source: PLoS Genet. 2025 Oct 30;21(10):e1011636. doi: 10.1371/journal.pgen.1011636 (PMC12594344; doi:10.1371/journal.pgen.1011636)
Supplement: S6 Table — (XLSX) [file pgen.1011636.s006.xlsx]

## Sheet: Feuil1
GENOTYPE	DISTANCE TO galk (bp)	CONJUGATION EFFICIENCY (CFU ratio)
lhr	939	0
lhr	939	0
lhr	939	0
pepN	200	0.46218487394958
pepN	200	0.523255813953488
pepN	200	0.541984732824427
phoH	300	0.229166666666667
phoH	300	0.341614906832298
phoH	300	0.297397769516729
phoH	300	0.305
phoH	300	0.0025
phoH	300	0.278145695364238
rfe	3177	0
rfe	3177	0
rfe	3177	0
ybjM	100	0.368421052631579
ybjM	100	0.4
ybjM	100	0.609065155807365
ybjM	100	0.67741935483871
yiek	3108	0
yiek	3108	0
yiek	3108	0
ynfL	1000	0
ynfL	1000	0.003
ynfL	1000	0
