# Supplementary material for: High-throughput conjugation reveals strain specific recombination patterns enabling precise trait mapping in Escherichia coli
Source: PLoS Genet. 2025 Oct 30;21(10):e1011636. doi: 10.1371/journal.pgen.1011636 (PMC12594344; doi:10.1371/journal.pgen.1011636)
Supplement: S7 Table — (XLSX) [file pgen.1011636.s007.xlsx]

## Sheet: Feuil1
	K12
	hfr1			hfr2
Plate	Dilution	Counts	CFU/mL	Dilution	Counts	CFU/mL
Glucose	1e-05	816	81600000	1e-05	794	79400000
Galactose	0.01	390	39000	0.01	367	36700
	Rel606
	hfr1			hfr2
Plate	Dilution	Counts	CFU/mL	Dilution	Counts	CFU/mL
Glucose	1e-05	659	65900000	1e-05	598	59800000
Galactose	0.01	604	60400	0.01	409	40900
	HS
	hfr1			hfr2
Plate	Dilution	Counts	CFU/mL	Dilution	Counts	CFU/mL
Glucose	1e-05	1496	149600000	1e-05	1496	149600000
Galactose	0.01	104	10400	0.01	49	4900
	536
	hfr1			hfr2
Plate	Dilution	Counts	CFU/mL	Dilution	Counts	CFU/mL
Glucose	1e-05	517	51700000	1e-05	900	90000000
Galactose	1	1	1	1	1	1
Cycle	hfr 1	hfr 2
K12	0.0477941	0.0462217
Rel606	0.091654	0.0683946
HS	0.0069519	0.0032754
s536	1.934e-06	1.111e-06
