# Supplementary material for: High-throughput conjugation reveals strain specific recombination patterns enabling precise trait mapping in Escherichia coli
Source: PLoS Genet. 2025 Oct 30;21(10):e1011636. doi: 10.1371/journal.pgen.1011636 (PMC12594344; doi:10.1371/journal.pgen.1011636)
Supplement: S8 Table — (XLSX) [file pgen.1011636.s008.xlsx]

## Sheet: Feuil1
GENOTYPE	PLASMID	GUIDE	INDUCTION	CONJUGATION EFFICIENCY (CFU ratio)
BW25113	pCREPE	yes	oui	1e-10
BW25113	pCREPE	yes	non	1e-10
BW25113	pCREPE_nocas9	yes	oui	1.20481929162433e-08
BW25113	pCREPE_nocas9	yes	non	1e-10
BW25113	pCREPE	no	oui	1e-10
BW25113	pCREPE	no	non	1e-10
BW25113	pCREPE_nocas9	no	oui	1.4787900656047e-06
BW25113	pCREPE_nocas9	no	non	1e-10
BW25113	pCREPE	yes	oui	1e-10
BW25113	pCREPE	yes	non	1e-10
BW25113	pCREPE_nocas9	yes	oui	1e-10
BW25113	pCREPE_nocas9	yes	non	1e-10
BW25113	pCREPE	no	oui	4.87804880428316e-09
BW25113	pCREPE	no	non	4.000000016e-09
BW25113	pCREPE_nocas9	no	oui	1.33333335111111e-08
BW25113	pCREPE_nocas9	no	non	1.33333335111111e-08
BW25113	pCREPE	yes	oui	4.20000017640001e-08
BW25113	pCREPE	yes	non	1.000000001e-09
BW25113	pCREPE_nocas9	yes	oui	2.2000000484e-08
BW25113	pCREPE_nocas9	yes	non	8.00000064000005e-08
BW25113	pCREPE	no	oui	4.58333354340279e-08
BW25113	pCREPE	no	non	1e-10
BW25113	pCREPE_nocas9	no	oui	2.91666675173611e-08
BW25113	pCREPE_nocas9	no	non	4.58333354340279e-08
BW25113	pCREPE_nocas9	yes	non	2.05555978087288e-06
BW25113	pCREPE_nocas9	no	oui	4.000016000064e-06
BW25113	pCREPE_nocas9	no	non	2.26471101125729e-06
BW25113	pCREPE_nocas9	yes	oui	1.15384748520864e-06
BW25113	pCREPE	yes	non	1.80000324000583e-06
BW25113	pCREPE	yes	oui	9.50000902500857e-07
ybjm	pCREPE	yes	oui	1.67472684181097e-05
ybjm	pCREPE	yes	non	1.2048194222674e-07
ybjm	pCREPE_nocas9	yes	oui	3.61445796196836e-08
ybjm	pCREPE_nocas9	yes	non	1e-10
ybjm	pCREPE	no	oui	1e-10
ybjm	pCREPE	no	non	1e-10
ybjm	pCREPE_nocas9	no	oui	3.63636376859505e-08
ybjm	pCREPE_nocas9	no	non	1e-10
ybjm	pCREPE	yes	oui	1.70002890049131e-05
ybjm	pCREPE	yes	non	1.000001000001e-06
ybjm	pCREPE_nocas9	yes	oui	1e-10
ybjm	pCREPE_nocas9	yes	non	1e-10
ybjm	pCREPE	no	oui	1.66666669444444e-08
ybjm	pCREPE	no	non	1.15384616715976e-08
ybjm	pCREPE_nocas9	no	oui	1e-10
ybjm	pCREPE_nocas9	no	non	1e-10
ybjm	pCREPE	yes	oui	4.82023233519856e-05
ybjm	pCREPE	yes	non	3.00000009e-08
ybjm	pCREPE_nocas9	yes	oui	7.00000049000003e-08
ybjm	pCREPE_nocas9	yes	non	4.00000016000001e-08
ybjm	pCREPE	no	oui	1.40000196000274e-06
ybjm	pCREPE	no	non	6.25000390625244e-07
ybjm	pCREPE_nocas9	no	oui	1.29166683350697e-07
ybjm	pCREPE_nocas9	no	non	1.83333366944451e-07
ybjm	pCREPE_nocas9	no	oui	8.96552527943646e-07
ybjm	pCREPE_nocas9	no	non	1.45002102530487e-05
ybjm	pCREPE_nocas9	yes	non	2.42857732654494e-06
ybjm	pCREPE_nocas9	yes	oui	3.50001225004288e-06
ybjm	pCREPE	yes	non	4.51614942777161e-06
ybjm	pCREPE	yes	oui	9.04843771579381e-05
