# Supplementary material for: High-throughput conjugation reveals strain specific recombination patterns enabling precise trait mapping in Escherichia coli
Source: PLoS Genet. 2025 Oct 30;21(10):e1011636. doi: 10.1371/journal.pgen.1011636 (PMC12594344; doi:10.1371/journal.pgen.1011636)
Supplement: S9 Table — (XLSX) [file pgen.1011636.s009.xlsx]

## Sheet: Feuil1
GENOTYPE	GUIDE	INTEGRATION EFFICIENCY (CFU ratio)
K12	sgrna1	0.76909818
K12	sgrna1	0.970970971
K12	sgrna2	1.108571429
K12	sgrna2	1.580740741
K12	sgrna3	0.974526834
K12	sgrna3	1.956039524
lhr	sgrna1	0.001221252
lhr	sgrna2	0.006185507
lhr	sgrna3	0.000765407
malY	sgrna1	0
malY	sgrna2	0.00194
malY	sgrna3	0.000880218
nfsA	sgrna1	0.02483213
nfsA	sgrna2	0.039362319
nfsA	sgrna3	0.004592441
PNMT3-KanR	sgrna1	0.009362934
PNMT3-KanR	sgrna1	0.004681467
PNMT3-KanR	sgrna2	0
PNMT3-KanR	sgrna2	0.045266667
PNMT3-KanR	sgrna3	0.017604356
PNMT3-KanR	sgrna3	0.074818512
ptsa	sgrna1	0.000436937
ptsa	sgrna2	0.001595111
ptsa	sgrna3	0.002200544
rbsb	sgrna1	0.056177606
rbsb	sgrna2	0.025866667
rbsb	sgrna3	0.008802178
rfe	sgrna1	0
rfe	sgrna2	0
rfe	sgrna3	0.008802178
rpsb	sgrna1	0.009362934
rpsb	sgrna2	0
rpsb	sgrna3	0.019071385
ybex	sgrna1	0.000425588
ybex	sgrna2	0.001763636
ybex	sgrna3	0.002000495
ybjm	sgrna1	0
ybjm	sgrna2	0
ybjm	sgrna3	0.000880218
yiek	sgrna1	0.00520163
yiek	sgrna2	0.008622222
yiek	sgrna3	0.009780198
yjib	sgrna1	0.004815223
yjib	sgrna2	0.088685714
yjib	sgrna3	0.052813067
YnFL	sgrna1	0.037451737
YnFL	sgrna2	0.114962963
YnFL	sgrna3	0.030318613
