# Supplementary material for: High-throughput conjugation reveals strain specific recombination patterns enabling precise trait mapping in Escherichia coli
Source: PLoS Genet. 2025 Oct 30;21(10):e1011636. doi: 10.1371/journal.pgen.1011636 (PMC12594344; doi:10.1371/journal.pgen.1011636)
Supplement: S10 Table — (XLSX) [file pgen.1011636.s010.xlsx]

## Sheet: Feuil1
Sample	Dups	GC	Seqs
Conj-20_S25_L001_R1_001	30.99097141163128	50	1.374652
Conj-20_S25_L001_R2_001	30.177536443794324	50	1.374652
Conj-21_S26_L001_R1_001	25.050061694351214	50	1.038862
Conj-21_S26_L001_R2_001	24.108292463590345	50	1.038862
Conj-22_S18_L001_R1_001	35.184248344336424	50	2.023412
Conj-22_S18_L001_R2_001	36.757184742482515	50	2.023412
Conj-23_S27_L001_R1_001	16.73397424186666	50	0.525156
Conj-23_S27_L001_R2_001	16.527120962095253	50	0.525156
Conj-24_S19_L001_R1_001	29.454987206898593	50	1.3583159999999999
Conj-24_S19_L001_R2_001	29.318622889487045	50	1.3583159999999999
Conj-25_S20_L001_R1_001	15.590397894811844	50	0.406873
Conj-25_S20_L001_R2_001	15.440662340230887	50	0.406873
Conj-26_S21_L001_R1_001	20.696292921384668	50	0.665231
Conj-26_S21_L001_R2_001	20.133229547456864	50	0.665231
Conj-27_S22_L001_R1_001	19.414661289599735	50	0.449368
Conj-27_S22_L001_R2_001	18.851432974739367	50	0.449368
I1pool_S7_L001_R1_001	39.89968749867047	50	1.6802139999999999
I1pool_S7_L001_R2_001	41.74451325504792	50	1.6802139999999999
K12-hfr-X-536-galkM9gluS4_S224_L001_R1_001	23.469265250105792	50	1.000773
K12-hfr-X-536-galkM9gluS4_S224_L001_R2_001	23.66337902007669	50	1.000773
K12-hfr-X-536-galkM9gluS4_S224_L002_R1_001	22.606512278384855	50	0.974217
K12-hfr-X-536-galkM9gluS4_S224_L002_R2_001	23.408178582888155	50	0.974217
K12-hfr-X-536-galkM9gluS4_S224_L004_R1_001	22.702635444861386	50	0.965413
K12-hfr-X-536-galkM9gluS4_S224_L004_R2_001	23.295750052275665	50	0.965413
K12-hfr-X-HS-galkM9galS7_S227_L001_R1_001	25.307243701897008	50	0.910554
K12-hfr-X-HS-galkM9galS7_S227_L001_R2_001	25.06207806849065	50	0.910554
K12-hfr-X-HS-galkM9galS7_S227_L002_R1_001	25.00249959285155	50	0.901315
K12-hfr-X-HS-galkM9galS7_S227_L002_R2_001	24.943818697357017	50	0.901315
K12-hfr-X-HS-galkM9galS7_S227_L004_R1_001	25.24313679144572	50	0.911504
K12-hfr-X-HS-galkM9galS7_S227_L004_R2_001	25.134246761013998	50	0.911504
K12-hfr-X-Rel606-galkM9gal-S6_S226_L001_R1_001	29.19014071351495	50	1.1285859999999999
K12-hfr-X-Rel606-galkM9gal-S6_S226_L001_R2_001	29.08623323284536	50	1.1285859999999999
K12-hfr-X-Rel606-galkM9gal-S6_S226_L002_R1_001	28.650247037875744	50	1.1115709999999999
K12-hfr-X-Rel606-galkM9gal-S6_S226_L002_R2_001	28.589539277162018	50	1.1115709999999999
K12-hfr-X-Rel606-galkM9gal-S6_S226_L004_R1_001	29.175442434478555	50	1.12899
K12-hfr-X-Rel606-galkM9gal-S6_S226_L004_R2_001	29.056369595654758	50	1.12899
K1pool_S9_L001_R1_001	27.707723295137185	49	0.11816199999999999
L1pool_S33_L001_R2_001	4.757128318785746	50	0.117904
M1pool_S34_L001_R1_001	4.661298740115967	50	0.11789699999999999
M1pool_S34_L001_R2_001	4.600970541213798	50	0.117907
N1pool_S35_L001_R2_001	4.477698480937548	50	0.117965
sample10relgal2_R1	9.528164041486846	50	0.12397899999999999
sample10relgal2_R2	9.570329682195762	50	0.12397899999999999
sample11relgal3_R1	14.52052226404713	50	0.160354
sample11relgal3_R2	14.79334229310102	50	0.160354
sample12relgal4_R1	12.667077322189542	50	0.143239
sample12relgal4_R2	12.651450170615107	50	0.143239
sample13relgal5_R1	9.558750414710346	50	0.13077
sample13relgal5_R2	9.616221853355327	50	0.13077
sample14relgal6_R1	16.174263187912004	50	0.16064299999999998
sample14relgal6_R2	16.209325076213275	50	0.16064299999999998
sample15relgal8_R1	12.288952158444019	50	0.22417199999999998
sample15relgal8_R2	12.284051002593259	50	0.22417199999999998
sample17relgal8_R1	11.78902504198824	50	0.130791
sample17relgal8_R2	11.757326793743687	50	0.130791
sample18relgal9_R1	13.240102211962395	50	0.153275
sample18relgal9_R2	13.644719309503657	50	0.153275
sample19relgal11_R1	14.882796804848098	50	0.185334
sample19relgal11_R2	14.967154287038568	50	0.185334
sample20relgal12_R1	12.946080960055156	50	0.17269099999999998
sample20relgal12_R2	13.216887302552024	50	0.17269099999999998
sample21relgal13_R1	9.97684241375481	50	0.131819
sample21relgal13_R2	10.059591779809622	50	0.131819
sample22relgal14_R1	12.073477093593581	50	0.238228
sample22relgal14_R2	11.905206881961433	50	0.238228
sample23relgal15_R1	8.89161679680349	50	0.120089
sample23relgal15_R2	8.88193186081729	50	0.120089
sample24relgal16_R1	10.575078422078946	50	0.205068
sample24relgal16_R2	10.693386322293989	50	0.205068
sample25relgal17_R1	8.154494588824264	50	0.108664
sample25relgal17_R2	8.101119045866156	50	0.108664
sample26relgal18_R1	11.97817256329769	50	0.152158
sample26relgal18_R2	12.01154194285219	50	0.152158
sample27relgal19_R1	11.291022028573224	50	0.233363
sample27relgal19_R2	11.425386162933847	50	0.233363
sample28relgal20_R1	6.9978586723768785	50	0.08172499999999999
sample28relgal20_R2	6.907311104313237	50	0.08172499999999999
sample29HSgal1_R1	9.209380381455588	50	0.20165999999999998
sample29HSgal1_R2	8.939821374883252	50	0.20165999999999998
sample30HSgal2_R1	11.033175805493158	50	0.224304
sample30HSgal2_R2	11.029580852737084	50	0.224304
sample31HSgal3_R1	11.834518994881833	50	0.274872
sample31HSgal3_R2	11.874126887019273	50	0.274872
sample32HSgal4_R1	12.15160467962933	50	0.299235
sample32HSgal4_R2	12.0417973987104	50	0.299235
sample33HSgal5_R1	9.098933865364572	50	0.199403
sample33HSgal5_R2	9.16222379241087	50	0.199403
sample34HSgal6_R1	8.643302651738267	50	0.20027199999999998
sample34HSgal6_R2	8.570496699827984	50	0.20027199999999998
sample35HSgal7_R1	11.489645322075063	50	0.155251
sample35HSgal7_R2	11.45320433569907	50	0.155251
sample36HSgal8_R1	8.832839354616056	50	0.131738
sample36HSgal8_R2	8.855142365667874	50	0.131738
sample37HSgal9_R1	6.960079953234896	50	0.10606199999999999
sample37HSgal9_R2	7.1401633007108956	50	0.10606199999999999
sample38HSgal10_R1	10.335954289128892	50	0.146499
sample38HSgal10_R2	10.339015182340077	50	0.146499
sample39HSgal11_R1	10.364099402276096	50	0.14548
sample39HSgal11_R2	10.492625104574245	50	0.14548
sample40HSgal12_R1	7.81096293988962	50	0.121858
sample40HSgal12_R2	7.860342361019335	50	0.121858
sample41HSgal13_R1	6.34862660260913	50	0.10851
sample41HSgal13_R2	5.961124328797524	50	0.10851
sample42HSgal14_R1	9.160144049834884	50	0.19627599999999998
sample42HSgal14_R2	9.061883085106714	50	0.19627599999999998
sample43HSgal15_R1	11.766566493053688	50	0.16278399999999998
sample43HSgal15_R2	11.724575138873632	50	0.16278399999999998
sample44HSgal16_R1	10.72216058275221	50	0.1497
sample44HSgal16_R2	10.909068221294831	50	0.1497
sample45HSgal17_R1	12.453697688369388	50	0.166846
sample45HSgal17_R2	12.39197793633565	50	0.166846
sample46HSgal18_R1	9.400333833778703	50	0.138618
sample46HSgal18_R2	9.403872703600598	50	0.138618
sample47HSgal19_R1	10.351428037537957	50	0.145753
sample47HSgal19_R2	10.241416053766386	50	0.145753
sample48HSgal20_R1	10.981245790459056	50	0.2443
sample48HSgal20_R2	10.979571631510254	50	0.2443
sample9relgal1_R1	10.891206333553242	50	0.121211
sample9relgal1_R2	10.769879502767637	50	0.121211
