# Supplementary material for: High-throughput conjugation reveals strain specific recombination patterns enabling precise trait mapping in Escherichia coli
Source: PLoS Genet. 2025 Oct 30;21(10):e1011636. doi: 10.1371/journal.pgen.1011636 (PMC12594344; doi:10.1371/journal.pgen.1011636)
Supplement: S11 Table — (XLSX) [file pgen.1011636.s011.xlsx]

## Sheet: Feuil1
Sample	Unique Reads	Duplicate Reads
sample48HSgal20_R2	217477	26823
sample48HSgal20_R1	217473	26827
sample47HSgal19_R2	130826	14927
sample47HSgal19_R1	130666	15087
sample46HSgal18_R2	125583	13035
sample46HSgal18_R1	125588	13030
sample45HSgal17_R2	146171	20675
sample45HSgal17_R1	146068	20778
sample44HSgal16_R2	133370	16330
sample44HSgal16_R1	133649	16051
sample43HSgal15_R2	143699	19085
sample43HSgal15_R1	143630	19154
sample42HSgal14_R2	178490	17786
sample42HSgal14_R1	178297	17979
sample41HSgal13_R2	102042	6468
sample41HSgal13_R1	101622	6888
sample40HSgal12_R2	112280	9578
sample40HSgal12_R1	112340	9518
sample39HSgal11_R2	130216	15264
sample39HSgal11_R1	130403	15077
sample38HSgal10_R2	131353	15146
sample38HSgal10_R1	131357	15142
sample37HSgal9_R2	98490	7572
sample37HSgal9_R1	98681	7381
sample36HSgal8_R2	120073	11665
sample36HSgal8_R1	120102	11636
sample35HSgal7_R2	137470	17781
sample35HSgal7_R1	137414	17837
sample34HSgal6_R2	183108	17164
sample34HSgal6_R1	182962	17310
sample33HSgal5_R2	181134	18269
sample33HSgal5_R1	181260	18143
sample32HSgal4_R2	263202	36033
sample32HSgal4_R1	262874	36361
sample31HSgal3_R2	242234	32638
sample31HSgal3_R1	242343	32529
sample30HSgal2_R2	199565	24739
sample30HSgal2_R1	199557	24747
sample29HSgal1_R2	183632	18028
sample29HSgal1_R1	183089	18571
sample28relgal20_R2	76081	5644
sample28relgal20_R1	76006	5719
sample27relgal19_R2	206701	26662
sample27relgal19_R1	207014	26349
sample26relgal18_R2	133882	18276
sample26relgal18_R1	133933	18225
sample25relgal17_R2	99861	8803
sample25relgal17_R1	99804	8860
sample24relgal16_R2	183140	21928
sample24relgal16_R1	183382	21686
sample23relgal15_R2	109423	10666
sample23relgal15_R1	109412	10677
sample22relgal14_R2	209867	28361
sample22relgal14_R1	209466	28762
sample21relgal13_R2	118559	13260
sample21relgal13_R1	118668	13151
sample20relgal12_R2	149867	22824
sample20relgal12_R1	150335	22356
sample19relgal11_R2	157595	27739
sample19relgal11_R1	157752	27582
sample18relgal9_R2	132362	20913
sample18relgal9_R1	132982	20293
sample17relgal8_R2	115414	15377
sample17relgal8_R1	115373	15418
sample15relgal8_R2	196635	27537
sample15relgal8_R1	196624	27548
sample14relgal6_R2	134604	26039
sample14relgal6_R1	134661	25982
sample13relgal5_R2	118195	12575
sample13relgal5_R1	118271	12499
sample12relgal4_R2	125118	18121
sample12relgal4_R1	125095	18144
sample11relgal3_R2	136633	23721
sample11relgal3_R1	137070	23284
sample10relgal2_R2	112114	11865
sample10relgal2_R1	112167	11812
sample9relgal1_R2	108157	13054
sample9relgal1_R1	108010	13201
N1pool_S35_L001_R2_001	112683	5282
M1pool_S34_L001_R2_001	112483	5424
M1pool_S34_L001_R1_001	112402	5495
L1pool_S33_L001_R2_001	112296	5608
K12-hfr-X-Rel606-galkM9gal-S6_S226_L004_R2_001	800947	328043
K12-hfr-X-Rel606-galkM9gal-S6_S226_L004_R1_001	799603	329387
K12-hfr-X-Rel606-galkM9gal-S6_S226_L002_R2_001	793778	317793
K12-hfr-X-Rel606-galkM9gal-S6_S226_L002_R1_001	793104	318467
K12-hfr-X-Rel606-galkM9gal-S6_S226_L001_R2_001	800323	328263
K12-hfr-X-Rel606-galkM9gal-S6_S226_L001_R1_001	799151	329435
K12-hfr-X-HS-galkM9galS7_S227_L004_R2_001	682405	229099
K12-hfr-X-HS-galkM9galS7_S227_L004_R1_001	681412	230092
K12-hfr-X-HS-galkM9galS7_S227_L002_R2_001	676493	224822
K12-hfr-X-HS-galkM9galS7_S227_L002_R1_001	675964	225351
K12-hfr-X-HS-galkM9galS7_S227_L001_R2_001	682351	228203
K12-hfr-X-HS-galkM9galS7_S227_L001_R1_001	680118	230436
K12-hfr-X-536-galkM9gluS4_S224_L004_R2_001	740513	224900
K12-hfr-X-536-galkM9gluS4_S224_L004_R1_001	746239	219174
K12-hfr-X-536-galkM9gluS4_S224_L002_R2_001	746171	228046
K12-hfr-X-536-galkM9gluS4_S224_L002_R1_001	753981	220236
K12-hfr-X-536-galkM9gluS4_S224_L001_R2_001	763957	236816
K12-hfr-X-536-galkM9gluS4_S224_L001_R1_001	765899	234874
K1pool_S9_L001_R1_001	85422	32740
I1pool_S7_L001_R2_001	978817	701397
I1pool_S7_L001_R1_001	1009814	670400
Conj-27_S22_L001_R2_001	364656	84712
Conj-27_S22_L001_R1_001	362125	87243
Conj-26_S21_L001_R2_001	531299	133932
Conj-26_S21_L001_R1_001	527553	137678
Conj-25_S20_L001_R2_001	344050	62823
Conj-25_S20_L001_R1_001	343440	63433
Conj-24_S19_L001_R2_001	960077	398239
Conj-24_S19_L001_R1_001	958225	400091
Conj-23_S27_L001_R2_001	438363	86793
Conj-23_S27_L001_R1_001	437277	87879
Conj-22_S18_L001_R2_001	1279663	743749
Conj-22_S18_L001_R1_001	1311490	711922
Conj-21_S26_L001_R2_001	788411	250451
Conj-21_S26_L001_R1_001	778627	260235
Conj-20_S25_L001_R2_001	959816	414836
Conj-20_S25_L001_R1_001	948634	426018
