# Supplementary material for: High-throughput conjugation reveals strain specific recombination patterns enabling precise trait mapping in Escherichia coli
Source: PLoS Genet. 2025 Oct 30;21(10):e1011636. doi: 10.1371/journal.pgen.1011636 (PMC12594344; doi:10.1371/journal.pgen.1011636)
Supplement: S12 Table — (XLSX) [file pgen.1011636.s012.xlsx]

## Sheet: Feuil1
Strain	Calculated coverage	Total reads	Average_read_length
Conj-20	81.17	2749304	144.67
Conj-21	61.23	2077724	144.4
Conj-22	115.03	4046824	139.28
Conj-23	30.9	1050312	144.17
Conj-24	79.47	2716632	143.34
Conj-25	23.82	813746	143.41
Conj-26	38.89	1330462	143.23
Conj-27	26.32	898736	143.51
H1pool	7.61	242581	145.81
I1pool	105.38	3360428	145.83
J1pool	7.51	239470	145.87
K12-hfr-X-536-galkM9gluS4	57.64	1930826	146.27
K12-hfr-X-536-galkM9gluS4	59.74	2001546	146.26
K12-hfr-X-536-galkM9gluS4	58.16	1948434	146.27
K12-hfr-X-HS-galkM9galS7	57.43	1823008	146.48
K12-hfr-X-HS-galkM9galS7	56.78	1802630	146.48
K12-hfr-X-HS-galkM9galS7	57.35	1821108	146.44
K12-hfr-X-Rel606-galkM9gal-S6	70.51	2257980	145.21
K12-hfr-X-Rel606-galkM9gal-S6	69.41	2223142	145.18
K12-hfr-X-Rel606-galkM9gal-S6	70.46	2257172	145.15
K1pool	7.42	236371	145.91
L1pool	7.4	235801	145.84
M1pool	7.39	235804	145.83
N1pool	7.4	235923	145.76
sample10relgal2	7.81	247958	146.52
sample11relgal3	10.11	320708	146.62
sample12relgal4	9.02	286478	146.44
sample13relgal5	8.24	261540	146.54
sample14relgal6	10.11	321286	146.32
sample15relgal8	14.04	448344	145.66
sample17relgal8	8.22	261582	146.04
sample18relgal9	9.63	306550	146.05
sample19relgal11	11.63	370668	145.94
sample20relgal12	10.79	345382	145.26
sample21relgal13	8.27	263638	145.82
sample22relgal14	14.95	476456	145.9
sample23relgal15	7.53	240178	145.77
sample24relgal16	12.88	410136	145.99
sample25relgal17	6.81	217328	145.79
sample26relgal18	9.58	304316	146.36
sample27relgal19	14.68	466726	146.27
sample28relgal20	5.14	163450	146.27
sample29HSgal1	12.68	403320	146.23
sample30HSgal2	14.13	448608	146.48
sample31HSgal3	17.29	549744	146.26
sample32HSgal4	18.85	598470	146.47
sample33HSgal5	12.53	398806	146.08
sample34HSgal6	12.36	400544	143.54
sample35HSgal7	9.71	310502	145.48
sample36HSgal8	8.26	263476	145.71
sample37HSgal9	6.65	212124	145.82
sample38HSgal10	9.18	292998	145.75
sample39HSgal11	9.14	290960	146.12
sample40HSgal12	7.63	243716	145.6
sample41HSgal13	6.78	217020	145.33
sample42HSgal14	12.23	392552	144.89
sample43HSgal15	10.22	325568	145.94
sample44HSgal16	9.39	299400	145.84
sample45HSgal17	10.48	333692	146.06
sample46HSgal18	8.73	277236	146.37
sample47HSgal19	9.17	291506	146.22
sample48HSgal20	15.36	488600	146.15
sample9relgal1	7.61	242422	145.88
